# Supplementary material for: Neutrophil metalloproteinase driven spleen damage hampers infection control of trypanosomiasis
Source: Nat Commun. 2023 Sep 5;14:5418. doi: 10.1038/s41467-023-41089-w (PMC10480172; doi:10.1038/s41467-023-41089-w)
Supplement: Supplementary file 4 — Source Data [file 41467_2023_41089_MOESM4_ESM.xlsx]

## Sheet: Source Data Figure 1b
Figure 1b	Neutrophil counts
	Spleen		Blood		Bone Marrow
	Naive	14 dpi	Naive	14 dpi	Naive	14 dpi
	1900000	34200000	440000	1200000	3067807	3764356
	1550000	18700000	451000	879000	2550432	2481232
	1240000	24000000	459000	692000	2666705	3150696
					2103597	4229398
					3272376	2868505
					2197663	3908248

## Sheet: Source Data Figure 3c
Figure 3c	S100A8/S100A9 concentration (pg/mL)
	Spleen homogenate		Plasma
	Naive	14 dpi	Naive	14 dpi
	76546.2	1191875	33769.1	99192.5
	54947.4	1285770	12463.1	102053
	62863.2	1440701	34069.7	103275

## Sheet: Source Data Figure 3f
Figure 3f	Neutrophil numbers
	Total		Caspase-3+
	Naive	14 dpi	Naive	14 dpi
	894413	11978160	82117.3	654240
	780800	17570140	114680	978670
	693620	11357280	55300	749760

## Sheet: Source Data Figure 3g
Figure 3g	MEAN FLUORESCENT INTENSITY (MFI)
	CXCR2		CXCR4
	Naive	14 dpi	Naive	14 dpi
	2189.25	411.25	9846.08	9212.74
	1496.68	583.11	11112.9	10326.7
	1254.4	525.4	11235.1	7672.44
	1710.96	543.55	10279.1	9095.42
	1564.34	379.57	9648.09	9971.87

## Sheet: Source Data Figure 3h
Figure 3h	ELISA (pg/mL)
	CXCL2		CXCL12
	Naive	14 dpi	Naive	14 dpi
	0.354475	9.2768	0.323306	0.538203
	0.874875	9.14551	0.307444	0.524359
	0.393877	13.3212	0.234235	0.54014

## Sheet: Source Data Figure 4e
Figure 4e	ELISA
		MPO (pg/mL)		Lactoferrin (µg/mL)		NE (pg/mL)		Lipocalin-2 (pg/mL)
		Naive	14 dpi	Naive	14 dpi	Naive	14 dpi	Naive	14 dpi
	Spleen homogenate	96.187	855.29	1.2821	117.194	25703.6	91206	89892	576281
		77.186	895.765	1.78539	110.907	23913.9	95042	104837	651365
		98.095	992.48	1.52615	111.712	23818.2	93224	124526	567706
	Plasma	8	20	671.204	1824.75	11384	74321.9	218770	586465
		12	26	887.622	3489.83	9606.23	76284.4	214211	555609
		15	32	679.413	1657.29	20055.1	118602	193884	569763

## Sheet: Source Data Figure 5a
Figure 5a	ELISA (pg/mL)
		MMP-8		MMP-9		MMP-25
		Naive	14 dpi	Naive	14 dpi	Naive	14 dpi
	Spleen homogenate	5555.53	26520.4	31321.4	145254	1453.99	2283.38
		2881.61	26620.6	23351.6	163269	1135.65	2575.73
		6590.24	25834.3	22557.7	144714	1044.95	1929.49
	Plasma	17082	135514	26767.6	304623	632.931	4249.31
		16162.2	142145	27746.3	215812	375.826	4661.65
		28630.7	142493	21895.7	228471	310.106	2829.64

## Sheet: Source Data Figure 6d
Figure 6d	BAFF concentration (pg/mL)						BCMA-FITC MFI
	Spleen homogenate		Plasma				B220int CD138+		B220int CD138-
	Naive	14 dpi	Naive	14 dpi			Naive	14 dpi	Naive	14 dpi
	2.332	6.1316	9.7416	15.036			5096	1530	750	671
	2.6316	5.4076	8.9376	14.5512			3692	2066	585	704
	2.5768	5.8368	9.8456	16.8664			2754	1694	623	772

## Sheet: Source Data Figure 7a
Figure 7a	Neutrophils numbers
	Bone Marrow			Spleen
	Naive	Depleted 14 dpi	Isotype-treated 14 dpi	Naive	Depleted 14 dpi	Isotype-treated 14 dpi
	3067807	559037	4149372	726000	138956	20021978
	2550432	1079224	3317006	458384	3271102	14439681
	2666705	1361062	4212839	964867	3790652	21706104
	2103597	1630953	3438175	716000	361000	17057445
	3272376	451496	2851922	998000	22411.6	11240932
	2197663	1176810	4181811	1720000	67521.1	10631874

## Sheet: Source Data Figure 7b
Figure 7b	Monocytes numbers
	Bone Marrow			Spleen
	Naive	Depleted 14 dpi	Isotype-treated 14 dpi	Naive	Depleted 14 dpi	Isotype-treated 14 dpi
	919425	445791	608734	546901	7834236	7483828
	536956	501288	479786	417129	9728016	4733874
	813416	634063	733814	607790	16737469	8183473
	526179	1348094	907588	913092	6822697	6949018
	888834	824422	868820	818773	6775782	7134174
	512218	1108818	1084221	1166439	6468524	9257895

[truncated: 8 more sheets: Source Data Figure 7d, Source Data Figure 7e, Source Data Figure 7f, Source Data Figure 8a, Source Data Figure 8b, Source Data Figure 8d, Source Data Figure 8e, Source Data Figure s7b]
